# Supplementary material for: A Single Residue within the MCR-1 Protein Confers Anticipatory Resilience
Source: Microbiol Spectr. 2023 Apr 18;11(3):e03592-22. doi: 10.1128/spectrum.03592-22 (PMC10269488; doi:10.1128/spectrum.03592-22)
Supplement: Supplemental file 2 — Table S2. Download spectrum.03592-22-s0002.xlsx, XLSX file, 0.09 MB [file spectrum.03592-22-s0002.xlsx]

## Sheet: Lipid A species
Exact neutral mass [Da]	Lipid A species	P	3-OH C14:0	sum sec. FA	PEA	Sum formula	detected m/z, [M-2H]2-	Accuracy [Dppm] - [M-2H]2-	detected m/z, [M-H]-	Accuracy [Dppm] - [M-H]-
1360.83	tetra-acyl	2	3	12:0	0	C66H126O22N2P2	679.407	2.20781	1359.82	-1.02955
1374.84	tetra-acyl	2	3	13:0	0	C67H128O22N2P2	686.415	2.03958
1388.86	tetra-acyl	2	3	14:0	0	C68H130O22N2P2	693.423	2.01897	1387.85	-1.51313
1404.85	tetra-acyl	2	4	-	0	C68H130O23N2P2	701.42	1.99595
1483.84	tetra-acyl + PEA	2	3	12:0	1	C68H132O25N3P3	740.911	1.7546	1482.83	0
1497.85	tetra-acyl + PEA	2	3	13:0	1	C69H134O25N3P3	747.919	1.60445
1511.87	tetra-acyl + PEA	2	3	14:0	1	C70H136O25N3P3	754.927	1.85448
1527.86	tetra-acyl + PEA	2	4	-	1	C70H136O26N3P3	762.924	1.70397
1539.9	tetra-acyl + PEA	2	3	16:0	1	C72H140O25N3P3	768.942	1.17044
1557.01	penta-acyl	2	3	25:0	0	C79H150O23N2P2	777.498	1.67203
1571.03	penta-acyl	2	3	26:0	0	C80H152O23N2P2	784.506	1.52963	1570.02	-1.0191
1585.04	penta-acyl	2	3	27:0	0	C81H154O23N2P2	791.514	1.51608
1587.02	penta-acyl	2	4	12:0	0	C80H152O24N2P2	792.504	1.76655	1586.01	-1.19797
1599.06	penta-acyl	2	3	28:0	0	C82H156O23N2P2	798.521	0.751389	1598.05	-1.56441
1601.04	penta-acyl	2	4	13:0	0	C81H154O24N2P2	799.511	1.50092					Explanation: All detected lipid A molecules ionize as doubly charged [M-2H]2- species, some of them can be detected as singly charged [M-H]- species as well. All lipid A species modified with PEA are colored in purple.
1613.07	penta-acyl	2	3	29:0	0	C83H158O23N2P2	805.529	1.36556
1615.05	penta-acyl	2	4	14:0	0	C82H156O24N2P2	806.519	1.61187
1666	penta-acyl + PEA	2	3	24:0	1	C80H154O26N3P3	831.994	1.32212
1680.02	penta-acyl + PEA	2	3	25:0	1	C81H156O26N3P3	839.002	1.54946	1679.01	-0.119118
1694.03	penta-acyl + PEA	2	3	26:0	1	C82H158O26N3P3	846.01	1.77303	1693.03	0.0590658
1708.05	penta-acyl + PEA	2	3	27:0	1	C83H160O26N3P3	853.018	1.17231
1710.03	penta-acyl + PEA	2	4	12:0	1	C82H158O27N3P3	854.008	1.52223	1709.02	0
1717.25	hexa-acyl - P	1	4	26:0	0	C94H177O22N2P1	857.62	1.98223	1716.24	0
1722.07	penta-acyl + PEA	2	3	28:0	1	C84H162O26N3P3	860.026	1.27903	1721.06	-0.116208
1724.05	penta-acyl + PEA	2	4	13:0	1	C83H160O27N3P3	861.015	1.50985
1736.08	penta-acyl + PEA	2	3	29:0	1	C85H164O26N3P3	867.033	1.03802
1738.06	penta-acyl + PEA	2	4	14:0	1	C84H162O27N3P3	868.023	1.26725
1766.09	penta-acyl + PEA	2	4	16:0	1	C86H166O27N3P3	882.039	1.24711
1769.19	hexa-acyl	2	4	24:0	0	C92H174O25N2P2	883.587	1.3581	1768.18	-0.73522
1783.2	hexa-acyl	2	4	25:0	0	C93H176O25N2P2	890.595	1.23513	1782.2	-1.00999
1797.22	hexa-acyl	2	4	26:0	0	C94H178O25N2P2	897.602	1.22549	1796.21	-0.946438
1811.23	hexa-acyl	2	4	27:0	0	C95H180O25N2P2	904.61	1.21599	1810.23	-1.10484
1825.25	hexa-acyl	2	4	28:0	0	C96H182O25N2P2	911.618	1.09695	1824.24	-1.5897
1849.15	hexa-acyl + P	3	4	24:0	0	C92H175O28N2P3	923.57	1.19103
1877.19	hexa-acyl + P	3	4	26:0	0	C94H179O28N2P3	937.586	1.17323
1892.2	hexa-acyl + PEA	2	4	24:0	1	C94H180O28N3P3	945.091	1.48134	1891.19	-1.95645
1905.22	hexa-acyl + P	3	4	28:0	0	C96H183O28N2P3	951.601	1.26103
1906.21	hexa-acyl + PEA	2	4	25:0	1	C95H182O28N3P3	952.099	1.57547	1905.2	-2.15201
1920.23	hexa-acyl + PEA	2	4	26:0	1	C96H184O28N3P3	959.107	1.1469	1919.22	-2.2405
1934.24	hexa-acyl + PEA	2	4	27:0	1	C97H186O28N3P3	966.114	1.03507	1933.24	-2.58634
1948.26	hexa-acyl + PEA	2	4	28:0	1	C98H188O28N3P3	973.122	1.13038	1947.25	-2.87586
2007.42	hepta-acyl	2	4	40:0	0	C108H204O26N2P2	1002.7	1.09704
2021.43	hepta-acyl	2	4	41:0	0	C109H206O26N2P2	1009.71	0.990384
2035.45	hepta-acyl	2	4	42:0	0	C110H208O26N2P2	1016.72	0.983558
2130.43	hepta-acyl + PEA	2	4	40:0	1	C110H210O29N3P3	1064.21	0.563801	2129.42	-4.69614
2144.44	hepta-acyl + PEA	2	4	41:0	1	C111H212O29N3P3	1071.21	0.840169
2158.46	hepta-acyl + PEA	2	4	42:0	1	C112H214O29N3P3	1078.22	0.741963	2157.45	-5.28405
2172.47	hepta-acyl + PEA	2	4	43:0	1	C113H216O29N3P3	1085.23	0.552879
2186.49	hepta-acyl + PEA	2	4	44:0	1	C114H218O29N3P3	1092.24	0.366221
2309.5	hepta-acyl + 2 PEA	2	4	44:0	2	C116H224O32N4P4	1153.74	1.30012

## Sheet: MS analysis peak intensities
		Lipid A isolation from cultures grown at pH 5.0 in absence or presence of colistin (Data for Fig. 5E)																																		Reconstitution assays with MCR-1WT (Data for Fig. 5G)
	Strain:	E. coli DH10b pUC (empty vector)				E. coli DH10b pUC::mcr-1WT					E. coli DH10b pUC::mcr-1WT					E. coli DH10b pUC::mcr-1WT					E. coli DH10b pUC::mcr-1WT					E. coli DH10b pUC::mcr-1WT					E. coli DH10b pUC::mcr-1WT					pH value:	5.0				7.4				9.0
	Colistin concentration:	0 mg/L				0 mg/L					8 mg/L					16 mg/L					32 mg/L					64 mg/L					128 mg/L
Detected mass peak		I	II	III		I	II	III	IV		I	II	III	IV		I	II	III	IV		I	II	III	IV		I	II	III	IV		I	II	III	IV			I	II	III		I	II	III		I	II	III
m/z
679.407		2.02987e+06	307167	1.23589e+06		894676	821503	264099	147920		684311	400829	273299	257134		803668	161911	206610	101065		619163	447502	320166	313256		1.06606e+06	690893	192624	211832		759716	219765	208196	227672			466190	1.31501e+06	971916		1.03814e+06	7.80288e+06	1.01097e+07		885381	1.87407e+06	915567
686.415		99426	17499.4	79959.2		47880.4	13146.8	6808.8	3703.3		32251.1	24609.4	9980.3	20517.4		63218.3	12418.5	11158.4	5002.9		40896.1	25896.7	24044.1	13530.7		57238.9	52437.6	11231.4	21665.4		65835.9	13714.8	0	0			0	0	0		0	19327.8	21806.9		6081.9	0	0
693.423		89365.9	13019.6	68744		55479.2	47788.4	5219.1	8118.2		24072.2	0	8110.8	6259		13133.2	0	3709.6	0		20737.1	11792.6	17554.1	0		39516.9	31323.9	6116.6	6877.2		27868.2	9836.7	5375.1	3624.7			8828.4	46309.2	18993.6		33349.2	323446	429917		27662.5	107780	22915.8
701.42		0	5120.4	0		0	0	0	0		0	0	41363.3	49357.8		0	0	33926.7	0		0	21929.7	6764.4	0		52579.1	15971.6	5761.7	6251.6		21249.4	7669.1	4047.4	3870.3			0	0	0		0	13507.9	35810.3		0	13893	0
740.911		0	0	0		718082	685296	242989	120758		605924	463517	225054	200034		778614	233191	161494	97696.3		497729	455692	242863	225270		716867	515807	110574	116210		454506	127524	72041.1	80171.3			73972	151615	121088		7549.9	239832	200717		0	6660.7	0
747.919		0	0	0		31594.5	14670.6	8985.7	0		37228.3	12008.9	9062.6	12458.4		64213.8	16334.2	3795.9	6411.8		25472.2	28121.2	24840.4	12913.3		30013.4	20705.8	7343.6	6370.7		25880.4	4313.6	0	0			0	0	0		0	0	0		0	0	0
754.927		0	0	0		39767	34155.9	9709.1	6437.1		15761.5	0	11847.8	5688.6		20260.9	7424	3026.8	0		6934.5	8611.2	10015	0		26687.8	13434.5	4307.7	2830.8		18510.2	3676.3	0	0			0	0	0		0	0	0		0	0	0
762.924		0	0	0		13964.3	11398.2	11144.4	4357.3		20151.7	0	43583.2	38750.6		28708.3	9047.1	29746.2	8750.1		19073	61080.8	13354.1	0		119032	53341.9	17515.9	10074.3		55137	9754.3	0	4895.5			0	0	0		0	0	0		0	0	0
768.942		0	0	0		0	0	0	0		0	0	0	0		0	0	0	0		0	0	0	0		0	7028.2	0	0		4790.9	0	0	0			0	0	0		0	0	0		0	0	0
777.498		0	5290.8	24035.5		25094.8	11522.6	0	0		37498	13998.3	8183	10528.5		26591.5	0	0	10156.5		15541	0	13203.6	0		16024.2	9597.5	3297.1	5307.5		14287.3	3597.9	0	0			0	0	0		0	0	0		0	0	0
784.506		33684.2	91832.7	261834		319282	235761	46618.5	54453.1		185001	85533.8	76045	75553.6		168236	34503.3	58136.6	21849.6		85914.3	102022	50677.4	36414.2		151231	133840	28375	41222.7		126561	52866	41491.5	61009.7			134324	316780	165961		276744	334640	713512		169562	643462	411839
791.514		0	2088.1	13570.8		0	0	0	0		25808.9	0	0	8432.2		0	0	4658.1	0		0	0	6947.1	0		20586.6	18647.1	7333.7	15035.5		30273	10255.7	0	3945.5			0	0	0		0	0	0		0	0	0
792.504		156964	83865.3	279521		255805	219203	95360.4	47565.2		204705	131742	129764	146387		295750	117885	94190.3	48054.7		168385	183861	82225.7	206214		280184	279445	69780.3	72204.8		162979	66255.5	84384.8	99670.5			269553	575773	378511		280211	505575	1.05101e+06		295998	846161	383540
798.521		26892.7	9122.8	57597.6		12891.5	0	9146.1	9154.6		106487	36637.7	31120.2	35990.5		10254.9	0	30337	7524.3		6596.7	10190.7	2508.6	48810.2		170575	126749	37602.8	57796.1		212356	86531	123132	184675			0	16836.5	0		8879.2	0	28867.3		7606.7	31810.9	11764
799.511		0	1847	6728.2		13838.7	0	0	0		16497.7	0	7912.6	9588.4		10344.2	0	3200.3	0		0	6243.7	3665.8	19991.6		7540.7	11067.5	4912.2	4340.2		4560.5	3226.9	0	0			0	0	0		0	0	0		0	0	0
805.529		0	0	0		0	0	0	0		0	0	0	0		0	0	0	0		0	0	0	0		0	0	2318.7	2681.6		0	2372.1	0	0			0	0	0		0	0	0		0	0	0
806.519		0	20811.7	56294.3		89254.8	36403.5	17542	10179.1		25709.6	12877	10935.9	17456.7		17777.5	13323.2	8639.5	0		14284.2	0	10566.7	10528.6		14342	22828.4	3472.1	5981.2		16762	3644.4	3485	3388.3			24338.9	75398.7	33894.7		16198.7	40522.7	85646.6		22865.6	129038	65524.9
831.994		0	0	0		70345.1	40811.4	15831.1	14258		94911	66883.9	36209.3	34444.6		134703	27033.4	25978.6	7938.2		90855.2	65277.8	40323.8	20547.7		107606	71138.5	14866.7	15812.6		70959.9	21334.6	0	3743			0	0	0		0	13724.7	0		0	0	0
839.002		0	0	0		81457.9	48190.1	19583.4	10613.4		121976	69906.9	36894.1	32312.5		152284	36655.2	24639.6	15981.7		85463.3	55163.9	47686.7	29995.4		70643.5	76766.1	18782.1	18839.9		63460.3	10177.2	0	0			0	0	0		0	0	0		0	0	0
846.01		0	0	0		832151	784117	276840	167874		582641	420900	242169	171875		636072	201295	177067	90090		441293	385907	209767	240758		485997	476582	98564.2	110922		441248	136512	76460.4	104377			77776.1	191919	138721		6647.9	119321	138261		0	10389.8	14034.8
853.018		0	0	0		28087.7	32240.1	8749	3626		51346.8	19816.7	14400	7711.8		44634.2	7445.4	6229	8472.5		19895.7	12848.4	20697.4	0		55457.7	48123.2	16645.6	16987.8		88053	21966.9	0	3575.5			0	0	0		0	0	0		0	0	0
854.008		0	0	0		510830	510214	180687	116347		520066	383438	356547	297670		854154	284162	291506	148143		590830	608924	304089	552948		826606	893102	173758	154367		603157	196891	106095	134471			108593	252272	159473		9936.4	173272	137156		0	10056.1	0
857.62		0	4667.6	15130.5		6535.5	0	0	2918		0	0	5408	4477.7		0	13001.3	3042.1	0		0	0	7018.7	0		0	0	3666.4	1465.9		5438.8	0	0	0			0	11548	9492		0	0	0		0	19430.2	10802.2
860.026		0	0	0		51490.2	23577.8	20439.7	12912.9		117141	85971.1	54811.1	39526.5		38569.8	4154.5	40498.4	10618.9		19127.8	43409.1	21401.3	49617.8		244997	193205	49077.2	66244.1		345326	128456	97856.5	166496			0	0	0		0	0	0		0	0	0
861.015		0	0	0		38178	11361.4	4534.8	4441.3		60855.2	33161.6	37284.2	26337.4		101511	26867.9	18412.3	0		50172.5	45624.9	35946.7	41277.1		44694.6	71400.4	13143.8	11085.2		37895.5	9624.5	0	0			0	0	0		0	0	0		0	0	0
867.033		0	0	0		0	0	0	0		0	0	0	0		0	0	0	0		0	0	0	0		6824.3	7246	0	0		20670.9	8186.4	0	0			0	0	0		0	0	0		0	0	0
868.023		0	0	0		159557	134863	48671.2	37983.6		105117	46728.9	52173.5	36097.2		125816	29986.9	36632.7	8412.6		88209.1	66765.9	40382.3	33538.8		92747.7	115207	21100.9	16643		85724.3	25052.8	9928.2	19298.8			0	18955.7	11659.7		0	10471.6	0		0	0	0
882.039		0	0	0		0	0	0	0		0	0	3634.2	7250.9		0	0	4172.5	0		0	0	0	0		12061	6630.5	4477	0		27377.9	5376.6	6000.5	20142.6			0	0	0		0	0	0		0	0	0
883.587		169568	198751	418829		634116	484227	179888	124324		560396	370828	173107	240556		533591	110284	147146	118247		296308	163682	140695	260318		221951	232134	56926.5	62283.3		131889	49410.8	58505.1	77751.4			464939	1.03172e+06	616167		325106	402351	766763		400554	1.20697e+06	642972
890.595		182967	226586	472202		690240	494892	226820	128177		664918	455145	202696	268747		637752	128405	145841	146218		267089	172487	161368	274971		171506	247757	70754	84991.9		137330	43535.8	19241.6	27214.2			22247.9	83291.6	43711.5		4837.5	0	42039		24690.4	90895.8	53994.4
897.602		1.34912e+06	1.71649e+06	3.43642e+06		5.70809e+06	4.30667e+06	1.61793e+06	1.05823e+06		2.82922e+06	1.87418e+06	920111	1.05988e+06		2.39761e+06	460843	634676	544706		1.16391e+06	683962	585850	1230112		971777	998618	272266	300938		618028	252286	398093	641524			4.05631e+06	8.90413e+06	5.455e+06		2.6322e+06	3.30614e+06	6.27008e+06		3.74708e+06	10686979	5.7243e+06
904.61		98018.6	118182	248665		416756	288392	129054	70564.7		285364	193684	81005.9	100794		236068	44571.8	55775.2	57781.1		88419.4	34794.6	61167.1	117927		75413.3	97029.6	30019.1	31255.9		52961	17148.8	7266.3	13573.7			10286.4	38177.1	18258.8		0	0	12861.8		10146.2	59396.8	21044.6
911.618		95818.4	102851	213848		353112	308467	122890	72266.2		158818	83079.4	49045.5	54064.9		81954.3	9759.5	34119.5	24064.5		33116.1	10071.2	23254.1	41731.2		51492.3	30952.7	18388.1	16816.7		37344.4	11776.7	37167.8	67299.1			200131	484221	302588		140190	180718	334079		218140	568382	322204
923.57		23764.3	3002.4	0		0	0	0	0		0	0	0	0		0	0	0	0		0	0	0	0		0	0	0	0		0	0	0	0			0	0	5329.5		0	16269.4	11350.3		0	27571.2	0
937.586		317651	40384.8	20114.6		91491.3	99318.4	0	14180.4		0	0	0	0		0	0	0	0		0	0	0	0		0	0	0	0		0	0	0	6468.3			18840.3	201258	101865		9318	333496	280978		79026.4	320986	103836
945.091		11211.2	1637.7	0		992218	973058	336455	242993		1.0907e+06	876365	494801	448493		1.38867e+06	436903	434168	251210		863405	686658	455313	562596		752907	899021	211824	179944		676322	228805	123895	197897			199029	449167	305911		15547.4	151737	155545		0	44358.2	9157.1
951.601		8529.9	0	0		0	0	0	0		0	0	0	0		0	0	0	0		0	0	0	0		0	0	0	0		0	0	0	0			0	0	0		0	0	0		0	12878.9	0
952.099		7209.9	2601.5	0		1.08258e+06	999582	397659	261796		1.33372e+06	1.08743e+06	524774	483389		1.58507e+06	518915	458615	393252		831865	738946	579358	715338		654215	1.03652e+06	256661	219199		682119	212661	46800.4	71778.9			0	17438.2	13685.9		0	0	0		0	6869.8	0
959.107		7166.6	21680.6	0		8.88824e+06	8.07964e+06	2.62826e+06	2.13469e+06		5.64406e+06	4.14067e+06	2.48599e+06	2.08756e+06		6.09308e+06	1.86844e+06	2.19438e+06	1.31927e+06		3.72233e+06	3.1547e+06	2.10544e+06	2.83985e+06		3.762e+06	4.957e+06	1067467	926058		3.82634e+06	1.3107e+06	844243	1.48074e+06			1.61463e+06	3.511e+06	2.35794e+06		158795	1040926	1000266		89856.6	371517	204148
966.114		0	0	0		642040	504543	200086	142005		574862	426652	218201	207108		639769	191966	186961	157696		301752	284279	223444	275847		284692	474832	118065	103513		337534	113084	21985.5	35491.4			0	8776.1	0		0	0	0		0	0	0
973.122		0	0	0		530284	528777	184832	140245		325249	251692	168967	131092		271164	94700.3	148294	76936.8		162079	179229	121380	201470		345261	472589	108832	98820.9		464432	183804	156152	325064			70196.4	175020	108998		0	16562.3	23633.4		0	4992.1	0
1002.7		0	3799.9	0		0	0	0	0		44840.9	28258.9	8520.7	8487.8		0	0	0	0		0	0	0	0		6224.5	0	0	0		15285.4	2676	12362.1	25433.3			0	0	0		0	0	0		0	0	0
1009.71		0	0	0		0	0	0	0		68515.6	20339.2	3944.8	5445.6		0	0	0	0		0	0	0	0		0	0	3929.8	2353		5795.5	4671.9	0	0			0	0	0		0	0	0		0	0	0
1016.72		39132.1	37587.1	81518.2		52318.6	30322.4	65878.1	27213.6		295604	160773	52926.8	67292.3		12268.2	0	25657	14956.6		0	0	6940.4	23060.3		48258.3	34637.5	25913.9	23469.5		64670	32688.5	91402.6	169863			16226.7	53641.8	26307.9		0	0	9791.3		8227	67389.9	26027
1064.21		0	0	0		0	0	10663.6	8502.2		162830	101567	65305.7	58111.3		21502.6	3319	52247.3	13799.1		12519	25954.9	20043.5	67599		152366	207370	74222.6	64857.7		370683	142521	120437	270077			0	0	0		0	0	0		0	0	0
1071.21		0	0	0		0	0	0	4103.6		209721	166453	77311.8	50038.8		17140.2	0	56787.2	18880.5		0	29330.3	25628.2	104279		135206	253491	96766.5	99664.2		346622	141306	50366.8	93237.9			0	0	0		0	0	0		0	0	0
1078.22		0	0	0		107279	80713	108243	89911.2		743804	583978	313567	234321		171679	55514.8	277666	109845		86327	150652	103790	417866		647501	958392	301900	286857		1.5371e+06	714538	651876	1.71345e+06			0	0	0		0	0	0		0	0	0
1085.23		0	0	0		0	0	0	0		61881.9	34894.5	19836.1	16160.7		0	0	12305.8	0		0	0	3750.4	24336.5		27951.1	102019	35554.9	36075.8		134665	54660.4	7463.5	29885.8			0	0	0		0	0	0		0	0	0
1092.24		0	0	0		0	0	0	0		9034.9	0	8848.6	7485.6		0	0	3674.3	0		0	0	0	0		11279.1	21770.4	6810.7	6684.2		45769	22600.1	21720.4	65846.5			0	0	0		0	0	0		0	0	0
1153.74		0	0	0		0	0	0	0		0	0	27477.8	0		0	0	49676.3	62469.5		0	0	3536.6	473226		10481.7	16295.1	9483.6	28965.9		22737.8	8373.3	10875.2	24475.5			0	0	0		0	0	0		0	0	0
1359.82		449117	111364	416261		216984	241035	101946	40724.6		179985	90518	71304.8	75970.7		195749	39039.5	66669.8	33810.6		148892	103540	81170.7	100656		218822	195919	45838.9	77166		199146	73421.4	51682.9	43890.3			107393	212160	177149		217010	1.85196e+06	2.21466e+06		236894	202068	135640
1387.85		0	1976.8	6279.4		0	0	0	0		0	0	0	0		0	0	0	0		0	0	0	0		0	0	0	0		0	0	0	0			0	0	0		0	35289.7	41147.4		0	0	0
1482.83		0	0	0		150669	203304	88518.3	30512.8		150763	82379.1	52573.2	61944.2		156837	73053.3	48208.9	31637.1		132622	120666	59644.6	42844.2		162116	150774	31069	43464		132141	46756.8	13226.8	7557.6			0	0	0		0	30493.1	0		0	0	0
1570.02		0	30255.6	82745.3		56651.4	52906.1	12633.7	6855.2		25077.3	0	6994.7	11133.7		14667.3	0	7359.3	0		16967.3	0	8732.5	0		13052.5	19301.2	2249.7	9216.9		15528.6	7827.6	4079.5	4964			0	21180.2	6801.1		42253.4	48914.5	125135		16681	53512.1	39886.1
1586.01		0	13099.7	37282.9		0	0	0	0		8773	0	9561.2	16340.9		17039.5	0	3885.6	0		7746.8	0	4808.2	0		12533.7	16993.5	2160.9	9724.8		0	9324	5800.8	6383			0	20618.1	9155		19905.4	26936.3	83929.5		9330.3	22872.4	8815.8
1598.05		0	0	4296.1		0	0	0	0		0	0	0	0		0	0	3288.6	0		0	0	0	0		0	0	3132.7	8398		31256.2	15891.6	18213.2	33710.5			0	0	0		0	0	0		0	0	0
1679.01		0	0	0		0	0	0	0		0	0	0	3062.1		0	0	0	0		0	0	0	0		0	0	0	2079.1		0	0	0	0			0	0	0		0	0	0		0	0	0
1693.03		0	0	0		95522.2	138418	51054.1	18109.4		76446.8	36971	30790.3	33982.2		90451.8	24427.3	25807.5	13030.3		50737.9	46718.4	39201.5	0		55310.9	76725	17121.8	26144.3		75556.1	26971.8	6717.1	4632.2			0	0	0		0	0	0		0	0	0
1709.02		0	0	0		43590.1	66149.5	24933.3	6773.7		60664.6	22175	51147.2	58543		104456	43296.9	51152.3	20144.6		64950.3	80247.5	51002.3	56288.6		108503	161556	25990.6	29547.2		94259.5	35997.4	12997.1	10228.4			0	0	0		0	0	0		0	0	0
1716.24		0	43086.7	88085.4		45850.4	42983.1	4554.3	15640.2		23346.6	11452.9	33948.1	27890		29776.4	0	32681.1	0		41119.9	0	37165.7	0		53249.6	47241	13732.8	17214.1		50631.1	27308.6	15249	32046.3			57125.7	112115	36621.8		0	0	0		36658.7	143754	76740.8
1721.06		0	0	0		0	0	0	0		0	0	0	0		0	0	0	0		0	0	0	0		7432.5	13500.2	2407.1	4273.3		43075.7	25392.1	13962.2	13214.6			0	0	0		0	0	0		0	0	0
1768.18		0	34071.3	65340.6		57262.6	50540.9	11286.2	9130.4		42441.5	24669.2	13463.3	23116.5		39630.3	5311	8034	6474.5		21599.3	0	16628.3	0		8668.9	10035.5	1958.2	4482.3		5946.1	2208.7	0	0			12436.8	47015.4	8161.5		15930.8	0	38201		7482	49536.9	13181.4
1782.19		0	41340	73473.3		51847.5	42471.2	13621.8	7482.9		68272.2	25413	15041.9	33404.5		28786.6	7034.9	7673.3	10027.6		7628.3	0	18510.1	0		0	13176.1	4349.3	7546.1		0	0	0	0			0	0	0		0	0	0		0	0	0
1796.21		107247	309213	498122		526305	533486	198801	136632		300179	214524	97751	137382		220193	62784.3	86023.2	85109.5		88288.2	53596.8	89459.6	95450.2		72513.5	114728	28817.6	46406.3		59989.2	39058.2	46708	58284.2			296039	531896	280508		218688	273873	477959		230788	453833	309026
1810.22		0	15798.9	30718.7		16019.4	12313	0	0		11408.5	0	0	5759		0	0	0	0		0	0	0	0		0	0	0	0		0	0	0	0			0	0	0		0	0	0		0	0	0
1824.24		0	11268.2	19899.2		11187.2	0	0	0		0	0	0	0		0	0	0	0		0	0	0	0		0	0	0	0		0	0	0	0			0	0	0		0	0	0		0	5411.4	0
1891.18		0	0	0		65229.2	102684	32811.8	18530.7		114265	56862.4	49678.1	61424.8		114125	69951.9	50559.8	29734.3		69835.6	51144.1	56339.3	25327.6		39225.8	122481	25730.2	25577.1		59158.3	31225	7407.6	9171.3			0	0	0		0	0	0		0	0	0
1905.2		0	0	0		91087.8	117615	39240.6	17693.7		136434	92276.6	56678.4	67237		142875	75386.1	58435.7	41998.8		56869.4	65683.4	73204.7	39672.3		38665.8	135324	27039.5	33142.4		62188.6	26583.7	0	0			0	0	0		0	0	0		0	0	0
1919.22		0	0	0		734121	923048	316844	237135		542169	387882	235513	265173		504828	246558	275763	175551		295898	327718	264972	311722		311323	538160	117716	132021		359739	178305	103716	128653			64292.1	141920	97409.7		0	33306.6	23577.2		0	0	0
1933.23		0	0	0		40924.8	29884.7	9961.7	5818.3		35648.1	14548.7	8724.8	17125.5		20944.5	11951	17917.3	9034.4		0	7264.8	27857.8	0		0	42299.7	9915.6	9221		27230.4	8552.9	0	0			0	0	0		0	0	0		0	0	0
1947.25		0	0	0		18962.8	17420.6	9776.6	0		11278.9	0	6394.4	6368.7		0	0	8619.2	0		0	0	0	0		0	34327.9	7315.6	9147.5		26243.6	23238.2	11608.4	19154			0	0	0		0	0	0		0	0	0
2129.41		0	0	0		0	0	0	0		0	0	0	0		0	0	0	0		0	0	0	0		0	0	0	2117.5		7351	10653.9	3529	0			0	0	0		0	0	0		0	0	0
2157.44		0	0	0		0	0	0	0		28010.3	16473.5	10774.7	9732.9		0	0	9551.6	0		0	0	3939.7	0		12799.6	62073.6	17814.6	25708.4		91978	65115	54517.1	105937			0	0	0		0	0	0		0	0	0
		5.30273e+06	3.64736e+06	8.3134e+06		2.67072e+07	2.34691e+07	8.4176e+06	5.85385e+06		2.05542e+07	14240687	8.37257e+06	7.99646e+06		2.01562e+07	5.81905e+06	6.96043e+06	4.36205e+06		1.17388e+07	9.81819e+06	7.0103e+06	1.01581e+07		1.41608e+07	1.67576e+07	4.07679e+06	4.09439e+06		1.46396e+07	5.38966e+06	3.88776e+06	6.93992e+06			8.3737e+06	1.90172e+07	1.19813e+07		5.47743e+06	1.73455e+07	2.48644e+07		6.53072e+06	1.80929e+07	9.52696e+06
Colour code
non-modified lipid A species
PEA-modified lipid A species

## Sheet: Calc normalized lipid A ratios
		Lipid A isolation from cultures grown at pH 5.0 in absence or presence of colistin (Data for Fig. 5E)																																		Reconstitution assays with MCR-1WT (Data for Fig. 5G)
	Strain:	E. coli DH10b pUC (empty vector)				E. coli DH10b pUC::mcr-1WT					E. coli DH10b pUC::mcr-1WT					E. coli DH10b pUC::mcr-1WT					E. coli DH10b pUC::mcr-1WT					E. coli DH10b pUC::mcr-1WT					E. coli DH10b pUC::mcr-1WT					pH value:	5.0				7.4				9.0
	Colistin concentration:	0 mg/L				0 mg/L					8 mg/L					16 mg/L					32 mg/L					64 mg/L					128 mg/L
Detected mass peak		I	II	III		I	II	III	IV		I	II	III	IV		I	II	III	IV		I	II	III	IV		I	II	III	IV		I	II	III	IV			I	II	III		I	II	III		I	II	III
m/z
679.407		0.382798	0.0842163	0.148662		0.0334994	0.0350036	0.0313746	0.0252689		0.033293	0.0281467	0.0326422	0.0321559		0.039872	0.0278243	0.0296835	0.0231691		0.0527448	0.0455789	0.0456708	0.0308381		0.0752827	0.0412287	0.0472488	0.0517371		0.0518945	0.0407752	0.0535516	0.0328062			0.0556732	0.0691486	0.0811196		0.189531	0.449851	0.406594		0.135572	0.10358	0.0961028
686.415		0.01875	0.00479783	0.00961811		0.00179279	0.000560175	0.000808877	0.000632626		0.00156908	0.0017281	0.00119202	0.00256581		0.00313642	0.00213411	0.00160312	0.00114691		0.00348383	0.00263763	0.00342982	0.00133201		0.00404206	0.00312919	0.00275496	0.00529148		0.0044971	0.00254465	0	0			0	0	0		0	0.00111428	0.000877032		0.000931276	0	0
693.423		0.0168528	0.00356959	0.00826906		0.00207731	0.00203623	0.000620022	0.00138681		0.00117116	0	0.000968735	0.000782722		0.000651572	0	0.000532955	0		0.00176654	0.0012011	0.00250404	0		0.00279058	0.00186924	0.00150035	0.00167966		0.00190361	0.00182511	0.00138257	0.000522297			0.0010543	0.00243513	0.00158527		0.00608847	0.0186472	0.0172904		0.00423575	0.00595705	0.00240536
701.42		0	0.00140386	0		0	0	0	0		0	0	0.00494034	0.00617246		0	0	0.00487422	0		0	0.00223358	0.000964923	0		0.003713	0.000953098	0.00141329	0.00152687		0.0014515	0.00142293	0.00104106	0.000557687			0	0	0		0	0.000778756	0.00144022		0	0.000767869	0
740.911		0	0	0		0.0268872	0.0292	0.0288667	0.0206288		0.0294793	0.0325488	0.0268799	0.0250154		0.038629	0.0400737	0.0232018	0.0223969		0.0424002	0.046413	0.0346437	0.0221764		0.0506233	0.0307805	0.0271228	0.0283828		0.0310463	0.0236608	0.0185302	0.0115522			0.00883385	0.00797254	0.0101064		0.00137836	0.0138267	0.00807246		0	0.000368138	0
747.919		0	0	0		0.00118299	0.000625103	0.00106749	0		0.00181123	0.000843281	0.00108242	0.00155799		0.00318581	0.00280702	0.000545354	0.0014699		0.00216991	0.00286419	0.00354341	0.00127123		0.00211947	0.00123561	0.00180132	0.00155596		0.00176783	0.000800347	0	0			0	0	0		0	0	0		0	0	0
754.927		0	0	0		0.001489	0.00145536	0.00115343	0.00109963		0.000766827	0	0.00141507	0.00071139		0.00100519	0.00127581	0.000434858	0		0.000590731	0.000877066	0.00142861	0		0.00188462	0.000801698	0.00105664	0.000691384		0.00126439	0.000682102	0	0			0	0	0		0	0	0		0	0	0
762.924		0	0	0		0.000522866	0.000485669	0.00132394	0.000744347		0.000980419	0	0.00520548	0.00484597		0.00142429	0.00155474	0.00427361	0.00200596		0.00162478	0.00622119	0.00190493	0		0.00840575	0.00318315	0.00429649	0.00246051		0.00376628	0.00180982	0	0.000705412			0	0	0		0	0	0		0	0	0
768.942		0	0	0		0	0	0	0		0	0	0	0		0	0	0	0		0	0	0	0		0	0.000419405	0	0		0.000327255	0	0	0			0	0	0		0	0	0		0	0	0
777.498		0	0.00145058	0.00289118		0.000939626	0.000490969	0	0		0.00182435	0.000982979	0.000977359	0.00131665		0.00131927	0	0	0.00232838		0.0013239	0	0.00188346	0		0.00113159	0.000572726	0.000808749	0.00129628		0.000975933	0.000667556	0	0			0	0	0		0	0	0		0	0	0
784.506		0.00635224	0.0251778	0.0314954		0.0119549	0.0100456	0.00553822	0.00930209		0.00900064	0.0060063	0.00908264	0.00944838		0.00834664	0.00592937	0.00835244	0.00500902		0.0073188	0.0103911	0.00722899	0.00358475		0.0106796	0.00798685	0.00696013	0.0100681		0.00864512	0.00980878	0.0106723	0.00879113			0.0160412	0.0166576	0.0138517		0.0505243	0.0192926	0.0286961		0.0259638	0.0355643	0.0432288
791.514		0	0.000572496	0.0016324		0	0	0	0		0.00125565	0	0	0.00105449		0	0	0.000669226	0		0	0	0.000990985	0		0.00145377	0.00111276	0.00179889	0.00367222		0.00206788	0.00190285	0	0.000568523			0	0	0		0	0	0		0	0	0
792.504		0.0296006	0.0229934	0.0336229		0.00957813	0.00934007	0.0113287	0.00812545		0.0099593	0.00925113	0.0154987	0.0183064		0.0146729	0.0202585	0.0135322	0.0110165		0.0143443	0.0187266	0.0117293	0.0203004		0.0197858	0.0166757	0.0171165	0.017635		0.0111327	0.0122931	0.0217052	0.0143619			0.0321905	0.0302765	0.0315919		0.0511573	0.0291473	0.0422696		0.045324	0.0467675	0.0402584
798.521		0.00507149	0.00250121	0.00692829		0.000482697	0	0.00108655	0.00156386		0.00518081	0.00257275	0.00371692	0.00450081		0.000508772	0	0.00435849	0.00172494		0.000561955	0.00103794	0.000357845	0.00480505		0.0120455	0.0075637	0.00922362	0.0141159		0.0145056	0.016055	0.0316717	0.0266106			0	0.000885332	0		0.00162105	0	0.00116099		0.00116476	0.0017582	0.00123481
799.511		0	0.000506394	0.00080932		0.000518163	0	0	0		0.000802645	0	0.000945063	0.00119908		0.000513202	0	0.000459785	0		0	0.000635932	0.000522916	0.00196805		0.000532505	0.000660448	0.00120492	0.00106003		0.000311517	0.00059872	0	0			0	0	0		0	0	0		0	0	0
805.529		0	0	0		0	0	0	0		0	0	0	0		0	0	0	0		0	0	0	0		0	0	0.000568756	0.000654944		0	0.00044012	0	0			0	0	0		0	0	0		0	0	0
806.519		0	0.00570596	0.00677151		0.00334197	0.00155113	0.00208397	0.00173887		0.00125082	0.00090424	0.00130616	0.00218305		0.000881987	0.00228958	0.00124123	0		0.00121683	0	0.00150731	0.00103647		0.00101279	0.00136227	0.000851674	0.00146083		0.00114497	0.000676183	0.000896403	0.000488234			0.00290659	0.00396477	0.00282897		0.00295735	0.00233621	0.00344454		0.00350124	0.00713198	0.00687784
831.994		0	0	0		0.00263394	0.00173894	0.00188071	0.00243566		0.0046176	0.00469668	0.00432475	0.00430748		0.00668295	0.00464567	0.00373233	0.00181983		0.00773971	0.00664866	0.00575208	0.00202279		0.00759889	0.00424516	0.00364667	0.00386201		0.00484711	0.00395843	0	0.000539344			0	0	0		0	0.000791255	0		0	0	0
839.002		0	0	0		0.00305003	0.00205334	0.00232648	0.00181306		0.00593437	0.00490896	0.00440655	0.00404085		0.0075552	0.00629917	0.00353995	0.0036638		0.00728038	0.00561854	0.00680238	0.00295286		0.00498866	0.00458098	0.00460708	0.00460139		0.00433483	0.00188828	0	0			0	0	0		0	0	0		0	0	0
846.01		0	0	0		0.0311583	0.0334106	0.0328883	0.0286775		0.0283466	0.0295561	0.0289241	0.0214939		0.0315571	0.0345923	0.0254391	0.0206531		0.0375925	0.0393053	0.0299226	0.0237011		0.0343198	0.0284398	0.0241769	0.0270911		0.0301407	0.0253284	0.0196669	0.0150402			0.00928814	0.0100919	0.0115781		0.00121369	0.00687907	0.0055606		0	0.000574247	0.00147317
853.018		0	0	0		0.00105169	0.00137373	0.00103937	0.000619421		0.00249812	0.00139156	0.0017199	0.000964402		0.00221442	0.00127949	0.000894916	0.00194232		0.00169486	0.00130863	0.00295243	0		0.00391628	0.00287173	0.00408301	0.00414904		0.0060147	0.00407575	0	0.000515208			0	0	0		0	0	0		0	0	0
854.008		0	0	0		0.019127	0.0217398	0.0214654	0.0198752		0.0253022	0.0269256	0.0425852	0.0372253		0.0423767	0.0488331	0.0418804	0.0339618		0.0503312	0.06202	0.0433775	0.0544342		0.0583727	0.0532955	0.0426213	0.037702		0.0412003	0.0365313	0.0272895	0.0193764			0.0129683	0.0132655	0.0133102		0.00181406	0.00998946	0.00551615		0	0.000555803	0
857.62		0	0.00127972	0.00182001		0.000244709	0	0	0.000498475		0	0	0.000645919	0.00055996		0	0.00223426	0.000437056	0		0	0	0.0010012	0		0	0	0.000899334	0.000358026		0.000371512	0	0	0			0	0.000607241	0.000792236		0	0	0		0	0.00107391	0.00113386
860.026		0	0	0		0.00192795	0.00100463	0.00242821	0.00220588		0.00569913	0.00603701	0.00654651	0.004943		0.00191355	0.000713948	0.00581837	0.00243438		0.00162944	0.00442129	0.00305284	0.00488456		0.017301	0.0115294	0.0120382	0.0161792		0.0235884	0.0238338	0.0251704	0.023991			0	0	0		0	0	0		0	0	0
861.015		0	0	0		0.0014295	0.000484101	0.000538728	0.000758697		0.00296072	0.00232865	0.00445314	0.00329363		0.00503622	0.00461723	0.00264528	0		0.00427406	0.00464698	0.0051277	0.00406347		0.00315622	0.00426079	0.00322405	0.00270741		0.00258856	0.00178573	0	0			0	0	0		0	0	0		0	0	0
867.033		0	0	0		0	0	0	0		0	0	0	0		0	0	0	0		0	0	0	0		0.000481914	0.000432402	0	0		0.00141198	0.00151891	0	0			0	0	0		0	0	0		0	0	0
868.023		0	0	0		0.00597429	0.00574643	0.00578208	0.00648865		0.00511414	0.00328137	0.00623148	0.00451415		0.00624207	0.00515323	0.00526299	0.00192859		0.00751429	0.00680023	0.00576042	0.00330168		0.0065496	0.0068749	0.00517586	0.00406483		0.00585563	0.00464831	0.00255371	0.00278084			0	0.000996768	0.00097316		0	0.000603707	0		0	0	0
882.039		0	0	0		0	0	0	0		0	0	0.00043406	0.000906764		0	0	0.00059946	0		0	0	0	0		0.000851716	0.000395672	0.00109817	0		0.00187012	0.000997577	0.00154343	0.00290243			0	0	0		0	0	0		0	0	0
883.587		0.0319776	0.0544918	0.05038		0.0237433	0.0206325	0.0213705	0.021238		0.0272643	0.02604	0.0206755	0.0300828		0.0264728	0.0189523	0.0211403	0.0271082		0.0252416	0.0166713	0.0200698	0.0256267		0.0156736	0.0138525	0.0139636	0.0152118		0.00900904	0.0091677	0.0150485	0.0112035			0.0555238	0.0542519	0.0514275		0.0593537	0.0231963	0.0308378		0.0613339	0.0667096	0.0674897
890.595		0.0345044	0.0621232	0.0568001		0.0258447	0.021087	0.0269459	0.0218961		0.0323495	0.0319609	0.0242096	0.0336082		0.0316405	0.0220664	0.0209529	0.0335203		0.0227526	0.0175681	0.0230187	0.0270692		0.0121113	0.0147848	0.0173553	0.0207581		0.00938072	0.00807765	0.00494927	0.0039214			0.00265688	0.00437981	0.00364832		0.000883169	0	0.00169073		0.00378066	0.00502383	0.00566754
897.602		0.25442	0.470611	0.413359		0.213728	0.183504	0.192207	0.180774		0.137647	0.131607	0.109896	0.132544		0.118951	0.0791956	0.0911835	0.124874		0.0991506	0.0696628	0.0835699	0.121097		0.0686244	0.0595921	0.0667844	0.0735001		0.0422161	0.0468092	0.102396	0.0924397			0.484411	0.468216	0.455294		0.480553	0.190605	0.252171		0.573763	0.590672	0.600853
904.61		0.0184846	0.0324022	0.0299114		0.0156046	0.0122882	0.0153315	0.0120544		0.0138835	0.0136007	0.00967516	0.0126048		0.011712	0.00765963	0.00801318	0.0132463		0.00753221	0.00354389	0.00872532	0.0116092		0.00532549	0.0057902	0.00736341	0.00763383		0.00361765	0.0031818	0.00186902	0.00195589			0.00122842	0.00200751	0.00152394		0	0	0.000517277		0.00155361	0.00328287	0.00220895
911.618		0.0180696	0.0281988	0.0257232		0.0132216	0.0131435	0.0145992	0.0123451		0.00772682	0.00583395	0.00585788	0.00676111		0.00406596	0.00167716	0.00490192	0.00551678		0.00282107	0.00102577	0.00331713	0.00410817		0.00363625	0.00184709	0.00451043	0.00410725		0.00255091	0.00218505	0.00956021	0.00969739			0.0239	0.0254623	0.025255		0.0255942	0.0104187	0.013436		0.0334022	0.0314146	0.0338202
923.57		0.00448152	0.000823171	0		0	0	0	0		0	0	0	0		0	0	0	0		0	0	0	0		0	0	0	0		0	0	0	0			0	0	0.000444819		0	0.000937961	0.000456487		0	0.00152387	0
937.586		0.0599033	0.0110723	0.00241954		0.00342571	0.00423188	0	0.0024224		0	0	0	0		0	0	0	0		0	0	0	0		0	0	0	0		0	0	0	0.000932043			0.00224994	0.0105829	0.00850204		0.00170116	0.0192267	0.0113004		0.0121007	0.017741	0.0108991
945.091		0.00211423	0.00044901	0		0.0371517	0.0414612	0.0399704	0.0415099		0.0530647	0.0615395	0.0590979	0.0560864		0.0688954	0.0750815	0.0623766	0.0575899		0.0735511	0.0699374	0.0649491	0.0553839		0.0531684	0.0536487	0.0519584	0.0439489		0.0461981	0.0424526	0.0318679	0.0285158			0.0237684	0.023619	0.0255324		0.00283845	0.0087479	0.00625571		0	0.00245169	0.000961178
951.601		0.00160859	0	0		0	0	0	0		0	0	0	0		0	0	0	0		0	0	0	0		0	0	0	0		0	0	0	0			0	0	0		0	0	0		0	0.00071182	0
952.099		0.00135966	0.000713255	0		0.0405352	0.0425914	0.0472414	0.044722		0.0648883	0.0763605	0.0626778	0.0604504		0.0786394	0.0891752	0.0658889	0.090153		0.0708643	0.075263	0.0826439	0.0704205		0.046199	0.061854	0.0629565	0.0535363		0.046594	0.0394571	0.0120379	0.0103429			0	0.000916972	0.00114227		0	0	0		0	0.000379695	0
959.107		0.00135149	0.00594419	0		0.332803	0.344267	0.312234	0.364664		0.274595	0.290763	0.296921	0.261061		0.302293	0.321089	0.315265	0.302442		0.317095	0.321312	0.300335	0.279565		0.265663	0.295807	0.26184	0.226177		0.261368	0.243188	0.217154	0.213365			0.192821	0.184623	0.196802		0.0289908	0.0600113	0.0402288		0.0137591	0.0205338	0.0214284
966.114		0	0	0		0.02404	0.0214982	0.02377	0.0242584		0.0279681	0.02996	0.0260614	0.0259		0.0317406	0.0329892	0.0268606	0.0361519		0.0257054	0.0289543	0.0318737	0.0271554		0.0201042	0.0283354	0.0289602	0.0252816		0.0230562	0.0209817	0.00565505	0.0051141			0	0.000461483	0		0	0	0		0	0	0
973.122		0	0	0		0.0198554	0.0225308	0.0219579	0.0239577		0.015824	0.0176742	0.020181	0.0163937		0.0134532	0.0162742	0.0213053	0.0176377		0.0138071	0.0182548	0.0173145	0.0198334		0.0243815	0.0282016	0.0266955	0.0241357		0.0317243	0.034103	0.040165	0.0468398			0.00838296	0.00920326	0.00909735		0	0.000954848	0.00095049		0	0.000275914	0
1002.7		0	0.00104182	0		0	0	0	0		0.0021816	0.00198438	0.00101769	0.00106145		0	0	0	0		0	0	0	0		0.000439558	0	0	0		0.00104411	0.000496506	0.00317975	0.00366479			0	0	0		0	0	0		0	0	0
1009.71		0	0	0		0	0	0	0		0.00333342	0.00142825	0.000471158	0.000681002		0	0	0	0		0	0	0	0		0	0	0.000963944	0.000574688		0.000395877	0.000866826	0	0			0	0	0		0	0	0		0	0	0
1016.72		0.00737962	0.0103053	0.00980564		0.00195897	0.00129201	0.00782623	0.00464883		0.0143817	0.0112897	0.00632145	0.00841526		0.000608657	0	0.00368612	0.0034288		0	0	0.000990029	0.00227014		0.00340788	0.00206698	0.00635644	0.00573211		0.00441746	0.00606504	0.0235103	0.0244763			0.00193782	0.00282071	0.00219575		0	0	0.000393787		0.00125974	0.00372465	0.00273193
1064.21		0	0	0		0	0	0.00126682	0.00145241		0.00792201	0.00713217	0.00779996	0.00726713		0.0010668	0.000570368	0.00750633	0.00316344		0.00106646	0.00264355	0.00285915	0.00665469		0.0107597	0.0123747	0.0182061	0.0158406		0.0253205	0.0264434	0.0309785	0.0389164			0	0	0		0	0	0		0	0	0
1071.21		0	0	0		0	0	0	0.000701008		0.0102033	0.0116885	0.00923394	0.00625762		0.000850369	0	0.00815857	0.00432835		0	0.00298734	0.00365579	0.0102656		0.00954787	0.015127	0.0237359	0.0243416		0.0236769	0.0262179	0.0129552	0.013435			0	0	0		0	0	0		0	0	0
1078.22		0	0	0		0.00401686	0.00343912	0.0128591	0.0153593		0.0361875	0.0410077	0.0374518	0.0293031		0.00851742	0.00954018	0.0398921	0.025182		0.00735396	0.0153442	0.0148054	0.0411362		0.0457248	0.0571916	0.0740532	0.0700609		0.104996	0.132576	0.167674	0.246897			0	0	0		0	0	0		0	0	0
1085.23		0	0	0		0	0	0	0		0.00301067	0.00245034	0.00236918	0.00202098		0	0	0.00176796	0		0	0	0.000534984	0.00239577		0.00197383	0.00608792	0.00872129	0.00881102		0.00919867	0.0101417	0.00191974	0.00430636			0	0	0		0	0	0		0	0	0
1092.24		0	0	0		0	0	0	0		0.000439565	0	0.00105686	0.000936115		0	0	0.000527884	0		0	0	0	0		0.000796501	0.00129914	0.0016706	0.00163252		0.00312638	0.00419323	0.00558687	0.00948808			0	0	0		0	0	0		0	0	0
1153.74		0	0	0		0	0	0	0		0	0	0.00328188	0		0	0	0.00713696	0.0143211		0	0	0.000504486	0.046586		0.00074019	0.000972403	0.00232624	0.00707453		0.00155317	0.00155359	0.00279729	0.00352677			0	0	0		0	0	0		0	0	0
1359.82		0.0846955	0.0305328	0.0500711		0.00812456	0.0102703	0.0121111	0.00695689		0.0087566	0.00635629	0.00851648	0.00950055		0.00971163	0.00670891	0.0095784	0.00775107		0.0126837	0.0105458	0.0115788	0.00990897		0.0154527	0.0116914	0.0112439	0.0188467		0.0136032	0.0136226	0.0132937	0.00632433			0.0128251	0.0111562	0.0147855		0.0396189	0.106769	0.0890692		0.0362738	0.0111684	0.0142375
1387.85		0	0.000541981	0.000755335		0	0	0	0		0	0	0	0		0	0	0	0		0	0	0	0		0	0	0	0		0	0	0	0			0	0	0		0	0.00203452	0.00165487		0	0	0
1482.83		0	0	0		0.0056415	0.00866265	0.0105159	0.00521243		0.00733492	0.00578477	0.00627922	0.00774646		0.00778107	0.0125542	0.00692614	0.0072528		0.0112977	0.0122901	0.00850814	0.00421774		0.0114482	0.00899735	0.00762094	0.0106155		0.00902626	0.00867528	0.00340216	0.001089			0	0	0		0	0.00175798	0		0	0	0
1570.02		0	0.0082952	0.00995325		0.0021212	0.00225429	0.00150087	0.00117106		0.00122006	0	0.000835431	0.00139233		0.000727682	0	0.00105731	0		0.0014454	0	0.00124567	0		0.000921734	0.00115179	0.000551831	0.0022511		0.00106072	0.00145234	0.00104932	0.000715282			0	0.00111374	0.000567644		0.00771409	0.00282001	0.0050327		0.00255424	0.00295763	0.00418666
1586.01		0	0.00359156	0.00448468		0	0	0	0		0.000426823	0	0.00114197	0.00204352		0.000845373	0	0.000558241	0		0.000659929	0	0.000685877	0		0.000885097	0.00101408	0.000530049	0.00237515		0	0.00172998	0.00149207	0.000919752			0	0.00108418	0.000764109		0.00363407	0.00155293	0.00337548		0.00142868	0.00126416	0.000925353
1598.05		0	0	0.000516768		0	0	0	0		0	0	0	0		0	0	0.000472471	0		0	0	0	0		0	0	0.000768423	0.0020511		0.00213504	0.00294853	0.00468475	0.00485748			0	0	0		0	0	0		0	0	0
1679.01		0	0	0		0	0	0	0		0	0	0	0.000382932		0	0	0	0		0	0	0	0		0	0	0	0.000507792		0	0	0	0			0	0	0		0	0	0		0	0	0
1693.03		0	0	0		0.00357664	0.00589791	0.00606516	0.00309359		0.00371928	0.00259615	0.00367752	0.00424966		0.00448754	0.00419781	0.00370774	0.00298719		0.00432222	0.00475835	0.00559199	0		0.00390591	0.00457853	0.00419982	0.00638539		0.00516107	0.00500436	0.00172776	0.000667472			0	0	0		0	0	0		0	0	0
1709.02		0	0	0		0.00163215	0.00281858	0.00296204	0.00115714		0.00295145	0.00155716	0.0061089	0.00732112		0.00518233	0.00744054	0.00734901	0.00461815		0.00553294	0.00817335	0.00727534	0.00554125		0.00766221	0.00964077	0.00637526	0.0072165		0.00643865	0.00667897	0.00334308	0.00147385			0	0	0		0	0	0		0	0	0
1716.24		0	0.0118131	0.0105956		0.00171678	0.00183148	0.000541045	0.00267178		0.00113586	0.000804238	0.00405468	0.00348779		0.00147728	0	0.00469527	0		0.00350289	0	0.00530159	0		0.00376035	0.00281908	0.00336853	0.00420431		0.0034585	0.00506685	0.00392231	0.00461768			0.00682204	0.00589547	0.00305659		0	0	0		0.00561327	0.00794533	0.00805512
1721.06		0	0	0		0	0	0	0		0	0	0	0		0	0	0	0		0	0	0	0		0.000524864	0.000805618	0.00059044	0.0010437		0.0029424	0.00471126	0.00359132	0.00190414			0	0	0		0	0	0		0	0	0
1768.18		0	0.00934136	0.00785967		0.00214409	0.00215351	0.00134079	0.00155972		0.00206486	0.0017323	0.00160803	0.00289084		0.00196616	0.000912692	0.00115424	0.00148428		0.00183999	0	0.00237198	0		0.000612175	0.000598864	0.000480329	0.00109474		0.000406165	0.000409803	0	0			0.00148522	0.00247226	0.000681188		0.00290844	0	0.00153637		0.00114566	0.00273792	0.00138359
1782.19		0	0.0113342	0.00883794		0.00194133	0.00180967	0.00161825	0.00127829		0.00332157	0.00178453	0.00179657	0.00417741		0.00142818	0.00120894	0.00110242	0.00229883		0.000649834	0	0.00264041	0		0	0.000786278	0.00106684	0.00184303		0	0	0	0			0	0	0		0	0	0		0	0	0
1796.21		0.0202249	0.0847771	0.059918		0.0197065	0.0227315	0.0236173	0.0233405		0.0146043	0.0150642	0.0116752	0.0171804		0.0109243	0.0107894	0.0123589	0.0195113		0.00752103	0.00545893	0.0127612	0.00939646		0.00512071	0.00684632	0.00706869	0.0113341		0.00409773	0.00724687	0.0120141	0.0083984			0.0353535	0.0279693	0.0234122		0.0399252	0.0157893	0.0192226		0.0353389	0.0250835	0.032437
1810.22		0	0.0043316	0.00369508		0.000599815	0.000524648	0	0		0.000555045	0	0	0.000720194		0	0	0	0		0	0	0	0		0	0	0	0		0	0	0	0			0	0	0		0	0	0		0	0	0
1824.24		0	0.00308941	0.00239363		0.000418883	0	0	0		0	0	0	0		0	0	0	0		0	0	0	0		0	0	0	0		0	0	0	0			0	0	0		0	0	0		0	0.000299089	0
1891.18		0	0	0		0.00244238	0.0043753	0.003898	0.00316556		0.00555922	0.00399295	0.00593344	0.0076815		0.00566205	0.0120212	0.00726389	0.00681658		0.0059491	0.00520912	0.00803665	0.00249334		0.00277002	0.00730902	0.00631138	0.00624686		0.00404097	0.0057935	0.00190536	0.00132153			0	0	0		0	0	0		0	0	0
1905.2		0	0	0		0.00341061	0.00501148	0.00466173	0.00302257		0.00663777	0.00647979	0.00676954	0.00840835		0.00708837	0.012955	0.00839541	0.00962822		0.00484455	0.00668997	0.0104424	0.00390548		0.00273048	0.00807539	0.00663254	0.00809458		0.00424796	0.00493235	0	0			0	0	0		0	0	0		0	0	0
1919.22		0	0	0		0.0274877	0.0393304	0.0376406	0.0405091		0.0263776	0.0272376	0.0281291	0.0331613		0.0250458	0.0423708	0.0396187	0.040245		0.0252067	0.0333787	0.0377976	0.0306871		0.0219848	0.0321145	0.0288746	0.0322442		0.0245729	0.0330828	0.0266775	0.0185381			0.00767786	0.00746273	0.00813016		0	0.00192019	0.00094823		0	0	0
1933.23		0	0	0		0.00153235	0.00127336	0.00118344	0.000993926		0.00173435	0.00102163	0.00104207	0.00214164		0.00103911	0.00205377	0.00257416	0.00207113		0	0.000739933	0.00397384	0		0	0.00252422	0.00243221	0.0022521		0.00186005	0.00158691	0	0			0	0	0		0	0	0		0	0	0
1947.25		0	0	0		0.000710025	0.000742279	0.00116145	0		0.00054874	0	0.000763732	0.00079644		0	0	0.00123831	0		0	0	0	0		0	0.0020485	0.00179445	0.00223415		0.00179264	0.00431162	0.00298588	0.00275998			0	0	0		0	0	0		0	0	0
2129.41		0	0	0		0	0	0	0		0	0	0	0		0	0	0	0		0	0	0	0		0	0	0	0.000517171		0.00050213	0.00197673	0.00090772	0			0	0	0		0	0	0		0	0	0
2157.44		0	0	0		0	0	0	0		0.00136275	0.00115679	0.00128691	0.00121715		0	0	0.00137227	0		0	0	0.000561987	0		0.000903874	0.00370421	0.00436976	0.00627893		0.00628281	0.0120815	0.0140227	0.0152648			0	0	0		0	0	0		0	0	0
Ratio of lipid A species [%]
LA		0.995175	0.992894	1		0.39873	0.356782	0.371851	0.340874		0.336161	0.299079	0.282951	0.347397		0.290435	0.209841	0.253736	0.297456		0.268562	0.206919	0.254572	0.321536		0.269181	0.206929	0.237052	0.289149		0.197848	0.199891	0.320688	0.262357			0.736259	0.741387	0.723328		0.963765	0.894517	0.932468		0.986241	0.974861	0.976137
PEA-LA		0.00482539	0.00710645	0		0.60127	0.643218	0.628149	0.659126		0.663839	0.700921	0.717049	0.652603		0.709565	0.790159	0.746264	0.702544		0.731438	0.793081	0.745428	0.678464		0.730819	0.793071	0.762948	0.710851		0.802152	0.800109	0.679312	0.737643			0.263741	0.258613	0.276672		0.0362354	0.105483	0.0675324		0.0137591	0.0251393	0.0238628
Average value LA / SD			0.996023	0.00296253			0.367059	0.0213146				0.316397	0.0263163				0.262867	0.0348262				0.262897	0.0408456				0.250578	0.0313131				0.245196	0.0507148					0.733658	0.00759848			0.93025	0.0283135			0.97908	0.00509055
Average value PEA-LA / SD			0.00397728	0.00296253			0.632941	0.0213146				0.683603	0.0263163				0.737133	0.0348262				0.737103	0.0408456				0.749422	0.0313131				0.754804	0.0507148					0.266342	0.00759848			0.0697501	0.0283135			0.0209204	0.00509055
